# Supplementary material for: Conching of dark chocolate – Processing impacts on aroma-active volatiles and viscosity of plastic masses
Source: Curr Res Food Sci. 2024 Oct 31;9:100909. doi: 10.1016/j.crfs.2024.100909 (PMC11585642; doi:10.1016/j.crfs.2024.100909)
Supplement: Odorant concentrations [file mmc1.zip]

Archive with 1 entries (1 files):
- crfs_100909_File_A.1_OdorantConcentrations_aromaData_mmc1.xltx
