# Supplementary material for: Conching of dark chocolate – Processing impacts on aroma-active volatiles and viscosity of plastic masses
Source: Curr Res Food Sci. 2024 Oct 31;9:100909. doi: 10.1016/j.crfs.2024.100909 (PMC11585642; doi:10.1016/j.crfs.2024.100909)
Supplement: Odorant concentrations [file mmc1.zip › crfs_100909_File_A.1_OdorantConcentrations_aromaData_mmc1.xltx]

## Sheet: absolute c fat
Absolute concentrations of odorants in fat phases of masses conched (1–6 h) with pre-charge at 60 °C, forwards, with pre-charge at 80 °C, forwards, and with pre-charge at 60 °C, backwards. Given are mean ± standards deviation.
Without pre-charge at 60 °C, forwards:	odorants	concentration [ppb]
		1 h	2 h	3 h	4 h	5 h	6 h
	acetic acid	14400 ± 1960	19700 ± 1220	18400 ± 3150	19200 ± 2760	17400 ± 1540	15200 ± 1340
	benzaldehyde	724 ± 299	446 ± 15.3	448 ± 26.3	454 ± 21.6	407 ± 1.62	420 ± 12.8
	linalool	538 ± 18.0	488 ± 119	523 ± 147	470 ± 34.0	455 ± 2.30	445 ± 33.2
	2,3,5,6-tetramethylpyrazine	6760 ± 500	5630 ± 2090	5630 ± 2000	6390 ± 192	6120 ± 102	6040 ± 273
	2-phenylethanol	1550 ± 30.8	1370 ± 311	1340 ± 273	1480 ± 40.7	1400 ± 10.8	1440 ± 55.0
	2-phenylethyl acetate	926 ± 13.5	1050 ± 28.6	1070 ± 21.7	1020 ± 36.8	941 ± 45.3	956 ± 32.0
With pre-charge at 60 °C, forwards:	odorants	concentration [ppb]
		1 h	2 h	3 h	4 h	5 h	6 h
	acetic acid	25900 ± 3830	25500 ± 4270	19000 ± 1430	20300 ± 3590	19200 ± 472	17700 ± 1100
	benzaldehyde	489 ± 1.69	456 ± 13.6	439 ± 11.6	410 ± 14.0	368 ± 11.8	367 ± 13.7
	linalool	326 ± 21.6	334 ± 10.4	319 ± 25.9	290 ± 2.32	278 ± 40.8	275 ± 11.2
	2,3,5,6-tetramethylpyrazine	5420 ± 1160	5410 ± 1030	4630 ± 869	4360 ± 839	4920 ± 328	4360 ± 24.0
	2-phenylethanol	1180 ± 20.8	1180 ± 3.23	1150 ± 13.9	1120 ± 16.5	1030 ± 75.6	942 ± 14.2
	2-phenylethyl acetate	1060 ± 23.5	1070 ± 9.85	1120 ± 44.8	1050 ± 3.40	1060 ± 39.1	1040 ± 13.2
With pre-charge at 80 °C, forwards:	odorants	concentration [ppb]
		1 h	2 h	3 h	4 h	5 h	6 h
	acetic acid	18400 ± 1380	12400 ± 1490	11700 ± 572	8930 ± 587	11100 ± 569	10600 ± 1700
	benzaldehyde	518 ± 6.71	414 ± 4.48	319 ± 2.20	301 ± 5.74	288 ± 31.6	246 ± 11.5
	linalool	489 ± 5.15	405 ± 2.71	309 ± 12.1	219 ± 14.8	196 ± 20.0	108 ± 12.7
	2,3,5,6-tetramethylpyrazine	7640 ± 54.3	6610 ± 45.0	5120 ± 98.5	3430 ± 269	3680 ± 164	2240 ± 26.5
	2-phenylethanol	1350 ± 12.5	1230 ± 11.2	1050 ± 4.24	839 ± 9.21	814 ± 51.6	712 ± 7.37
	2-phenylethyl acetate	1130 ± 7.71	1120 ± 19.9	958 ± 27.5	1010 ± 8.96	967 ± 88.3	855 ± 28.1
With pre-charge at 60 °C, backwards:	odorants	concentration [ppb]
		1 h	2 h	3 h	4 h	5 h	6 h
	acetic acid	21800 ± 7130	17100 ± 4020	16600 ± 1300	14300 ± 746	15800 ± 941	13000 ± 531
	benzaldehyde	473 ± 62.4	430 ± 55.7	418 ± 8.39	368 ± 5.32	364 ± 3.42	318 ± 2.63
	linalool	333 ± 36.1	327 ± 33.0	436 ± 54.2	341 ± 2.89	315 ± 4.57	302 ± 11.3
	2,3,5,6-tetramethylpyrazine	4340 ± 1740	6400 ± 1200	5020 ± 38.4	5200 ± 105	3950 ± 159	4640 ± 71.2
	2-phenylethanol	1170 ± 305	1200 ± 424	1310 ± 196	1060 ± 7.66	1020 ± 13.0	995 ± 4.11
	2-phenylethyl acetate	1370 ± 425	1360 ± 558	1050 ± 38.0	1010 ± 24.1	961 ± 10.1	965 ± 21.7

## Sheet: proportional c fat & particle 
Proportional concentrations of odorants in fat and particle phases of masses conched (1–6 h) with pre-charge at 60 °C, forwards, with pre-charge at 80 °C, forwards, and with pre-charge at 60 °C, backwards. Given are mean ± standards deviation for fat phases and mean ± propagated error for particle phases.
Without pre-charge at 60 °C, forwards:	odorants	1 h		2 h		3 h		4 h		5 h		6 h
		cfat [ppb]	cparticle [ppb]	cfat [ppb]	cparticle [ppb]	cfat [ppb]	cparticle [ppb]	cfat [ppb]	cparticle [ppb]	cfat [ppb]	cparticle [ppb]	cfat [ppb]	cparticle [ppb]
	acetic acid	4180 ± 567	276000 ± 99900	5710 ± 355	208000 ± 34300	5330 ± 914	131000 ± 2650	5570 ± 802	143000 ± 14700	5060 ± 447	143000 ± 9610	4410 ± 389	205000 ± 38400
	benzaldehyde	210 ± 86.7	189 ± 43.4	129 ± 4.43	228 ± 16.6	130 ± 7.63	121 ± 23.3	132 ± 6.27	136 ± 5.91	118 ± 0.47	152 ± 6.42	122 ± 3.70	196 ± 8.83
	linalool	156 ± 5.23	14.1 ± 7.74	142 ± 34.7	5.92 ± 16.8	152 ± 42.7	1.00 ± 17.6	136 ± 9.85	25.0 ± 3.11	132 ± 0.67	31.6 ± 15.0	129 ± 9.63	14.0 ± 4.84
	2,3,5,6-tetramethylpyrazine	1960 ± 145	1200 ± 55.4	1630 ± 607	1100 ± 183	1630 ± 579	868 ± 169	1850 ± 55.6	815 ± 46.6	1780 ± 29.6	623 ± 20.9	1750 ± 79.2	525 ± 39.3
	2-phenylethanol	449 ± 8.92	860 ± 63.0	396 ± 90.2	770 ± 130	390 ± 79.2	594 ± 26.1	428 ± 11.8	618 ± 41.6	406 ± 3.14	686 ± 52.6	416 ± 15.9	813 ± 48.1
	2-phenylethyl acetate	269 ± 3.92	98.0 ± 9.29	305 ± 8.29	53.6 ± 15.2	309 ± 6.28	39.3 ± 2.09	295 ± 10.7	75.2 ± 6.78	273 ± 13.1	83.3 ± 10.3	277 ± 9.28	70.6 ± 9.38
With pre-charge at 60 °C, forwards:	odorants	1 h		2 h		3 h		4 h		5 h		6 h
		cfat [ppb]	cparticle [ppb]	cfat [ppb]	cparticle [ppb]	cfat [ppb]	cparticle [ppb]	cfat [ppb]	cparticle [ppb]	cfat [ppb]	cparticle [ppb]	cfat [ppb]	cparticle [ppb]
	acetic acid	7520 ± 1110	173000 ± 26800	7380 ± 1240	97300 ± 5030	5520 ± 414	529000 ± 35500	5880 ± 1040	120000 ± 1750	5580 ± 137	223000 ± 35200	5130 ± 318	142000 ± 5980
	benzaldehyde	142 ± 0.49	192 ± 22.2	132 ± 3.93	161 ± 17.0	127 ± 3.35	407 ± 13.1	119 ± 4.06	150 ± 3.08	107 ± 3.41	228 ± 8.23	106 ± 3.97	170 ± 1.93
	linalool	94.6 ± 6.28	2.28 ± 9.11	96.9 ± 3.00	54.3 ± 17.3	92.4 ± 7.53	97.2 ± 4.36	84.2 ± 0.67	0 ± 1.78	80.5 ± 11.8	0 ± 4.42	79.7 ± 3.24	0 ± 1.36
	2,3,5,6-tetramethylpyrazine	1570 ± 337	858 ± 100	1570 ± 298	537 ± 94.3	1340 ± 252	1030 ± 128	1270 ± 243	759 ± 85.7	1430 ± 95.0	612 ± 48.9	1260 ± 6.97	725 ± 25.8
	2-phenylethanol	341 ± 6.04	549 ± 20.7	342 ± 0.94	754 ± 40.5	335 ± 4.04	1230 ± 65.8	326 ± 4.77	444 ± 1.92	299 ± 21.9	627 ± 32.7	273 ± 4.11	553 ± 5.97
	2-phenylethyl acetate	309 ± 6.82	49.1 ± 2.02	311 ± 2.86	230 ± 11.8	324 ± 13.0	295 ± 9.75	304 ± 0.99	47.3 ± 8.77	307 ± 11.3	58.1 ± 15.3	301 ± 3.82	51.1 ± 4.73
With pre-charge at 80 °C, forwards:	odorants	1 h		2 h		3 h		4 h		5 h		6 h
		cfat [ppb]	cparticle [ppb]	cfat [ppb]	cparticle [ppb]	cfat [ppb]	cparticle [ppb]	cfat [ppb]	cparticle [ppb]	cfat [ppb]	cparticle [ppb]	cfat [ppb]	cparticle [ppb]
	acetic acid	5330 ± 400	174000 ± 8740	3590 ± 431	166000 ± 51900	3380 ± 166	109000 ± 18900	2590 ± 170	140000 ± 52400	3220 ± 165	124000 ± 26500	3070 ± 492	504000 ± 274000
	benzaldehyde	150 ± 1.95	190 ± 4.63	120 ± 1.30	172 ± 15.2	92.4 ± 0.64	133 ± 9.18	87.4 ± 1.66	156 ± 41.9	83.4 ± 9.15	156 ± 23.6	71.4 ± 3.33	428 ± 179
	linalool	142 ± 1.49	72.7 ± 6.67	117 ± 0.79	0 ± 2.04	89.6 ± 3.52	0 ± 1.02	63.4 ± 4.28	0 ± 1.29	56.7 ± 5.79	15.7 ± 3.83	31.3 ± 3.67	0 ± 3.01
	2,3,5,6-tetramethylpyrazine	2220 ± 15.8	165 ± 108	1920 ± 13.1	515 ± 69.4	1490 ± 28.6	409 ± 49.0	994 ± 78.0	404 ± 37.9	1070 ± 47.7	610 ± 16.3	649 ± 7.69	529 ± 96.7
	2-phenylethanol	390 ± 3.61	941 ± 27.2	358 ± 3.25	628 ± 35.4	305 ± 1.23	481 ± 57.0	243 ± 2.67	544 ± 93.7	236 ± 15.0	583 ± 29.7	207 ± 2.14	693 ± 194
	2-phenylethyl acetate	327 ± 2.24	48.1 ± 4.29	324 ± 5.76	36.5 ± 2.38	278 ± 7.99	40.6 ± 5.12	292 ± 2.60	12.8 ± 5.39	281 ± 25.6	34.4 ± 7.45	248 ± 8.16	15.9 ± 4.00
With pre-charge at 60 °C, backwards:	odorants	1 h		2 h		3 h		4 h		5 h		6 h
		cfat [ppb]	cparticle [ppb]	cfat [ppb]	cparticle [ppb]	cfat [ppb]	cparticle [ppb]	cfat [ppb]	cparticle [ppb]	cfat [ppb]	cparticle [ppb]	cfat [ppb]	cparticle [ppb]
	acetic acid	6310 ± 2070	659000 ± 271000	4950 ± 1165	711000 ± 123000	4820 ± 378	208000 ± 28000	4160 ± 216	293000 ± 34200	4570 ± 273	633000 ± 118000	3780 ± 154	283000 ± 119000
	benzaldehyde	137 ± 18.1	467 ± 198	125 ± 16.2	410 ± 88.8	121 ± 2.43	136 ± 10.3	106 ± 1.54	174 ± 27.2	106 ± 0.99	409 ± 51.3	92.3 ± 0.76	235 ± 72.5
	linalool	96.4 ± 10.5	0 ± 4.64	94.8 ± 9.58	0 ± 35.8	126 ± 15.7	0 ± 43.7	99.0 ± 0.84	0 ± 3.54	91.3 ± 1.32	15.5 ± 9.60	87.7 ± 3.29	21.0 ± 1.30
	2,3,5,6-tetramethylpyrazine	1260 ± 504	2180 ± 471	1860 ± 349	1300 ± 215	1460 ± 11.1	1040 ± 56.1	1510 ± 30.4	844 ± 13.0	1150 ± 46.2	1110 ± 20.0	1350 ± 20.7	600 ± 53.8
	2-phenylethanol	339 ± 88.4	1580 ± 231	347 ± 123	1600 ± 108	379 ± 56.7	910 ± 92.5	308 ± 2.22	1070 ± 60.2	296 ± 3.77	1250 ± 105	289 ± 1.19	901 ± 106
	2-phenylethyl acetate	396 ± 123	375 ± 41.7	393 ± 162	263 ± 50.4	304 ± 11.0	266 ± 5.01	293 ± 7.00	255 ± 12.4	279 ± 2.93	76.7 ± 4.43	280 ± 6.29	44.8 ± 1.98
