# Supplementary material for: Conching of dark chocolate – Processing impacts on aroma-active volatiles and viscosity of plastic masses
Source: Curr Res Food Sci. 2024 Oct 31;9:100909. doi: 10.1016/j.crfs.2024.100909 (PMC11585642; doi:10.1016/j.crfs.2024.100909)
Supplement: Statistical Analysis - Rheology data [file mmc2.zip › crfs_100909_File_A.2_StatisticalAnalysis_rheologyData_mmc2.xltx]

## Sheet: Tabelle1
Four factorial ANOVA followed by Tukey HSD test of complex viscosity at 1.048 Hz
ANOVA:
Df Sum Sq Mean Sq F value Pr(>F)
temperature 1 3.115e+09 3.115e+09 9.507 0.009479 **
DoR 1 6.154e+09 6.154e+09 18.783 0.000972 ***			DoR = direction of rotation
time 2 1.894e+10 9.471e+09 28.907 2.58e-05 ***
pre-charge 1 2.241e+10 2.241e+10 68.400 2.67e-06 ***
temperature:time 2 6.595e+08 3.297e+08 1.006 0.394385
DoR:time 2 1.414e+09 7.071e+08 2.158 0.158242
time:pre-charge 2 8.810e+09 4.405e+09 13.444 0.000863 ***
Residuals 12 3.932e+09 3.276e+08
Signif. codes: ‘***’ 0.001; ‘**’ 0.01; ‘*’ 0.05; ‘ ’ 0.1
Results Tukey HSD test after ANOVA:
temperature:
diff lwr upr p adj
80-60 -26309.1 -44900.22 -7717.983 0.009479
direction of rotation:
diff lwr upr p adj
for-back 34865.2 16274.08 53456.32 0.0015095
conching time:
diff lwr upr p adj
3-1 -49593.07 -73737.98 -25448.173 0.0003826
6-1 -66111.40 -90256.30 -41966.498 0.0000260
6-3 -16518.32 -40663.23 7626.577 0.2031515
presence of pre-charge:
diff lwr upr p adj
yes-no -57619.11 -76210.23 -39027.99 2.04e-05
Influence conching time:	time	1	3	6
	1		***	***
	3	***
	6	***
interactions:
Interaction conching temperature and conching time:	temperature:time	60°C/1	80°C/1	60°C/3	80°C/3	60°C/6	80°C/6
	60°C/1			**	**	***	**
	80°C/1
	60°C/3	**
	80°C/3	**
	60°C/6	***
	80°C/6	**
Interaction conching direction and conching time:	direction:time	back/1	for/1	back/3	for/3	back/6	for/6
	back/1			**	**	***	**
	for/1	*
	back/3		***
	for/3		**
	back/6		***
	for/6		***
Interaction presence of pre-charge and conching time:	pre-charge:time	no/1	no/3	no/6	yes/1	yes/3	yes/6
	no/1			**	**	***	**
	no/3	**
	no/6	***
	yes/1	***
	yes/3	***	*		*
	yes/6	***	*		*
