# Supplementary material for: Conching of dark chocolate – Processing impacts on aroma-active volatiles and viscosity of plastic masses
Source: Curr Res Food Sci. 2024 Oct 31;9:100909. doi: 10.1016/j.crfs.2024.100909 (PMC11585642; doi:10.1016/j.crfs.2024.100909)
Supplement: Statistical Analysis - Odorant concentrations fat phase [file mmc3.zip › crfs_100909_File_A.3_StatisticalAnalysis_aromaDataFatPhase_mmc3.xltx]

## Sheet: acetic acid
Four factorial ANOVA followed by Tukey HSD test of acetic acid concentrations in the fat phase of plastic masses
ANOVA:
Df Sum Sq Mean Sq F value Pr(>F)
temperature 1 43449783 43449783 80.127 8.36e-12 ***			DoR = direction of rotation
DoR 1 8462721 8462721 15.606 0.000255 ***
time 5 23997255 4799451 8.851 5.24e-06 ***
pre-charge 1 11413136 11413136 21.047 3.23e-05 ***
temperature:time 5 5624500 1124900 2.074 0.084954
DoR:time 5 5759795 1151959 2.124 0.078506
time:pre-charge 5 10944516 2188903 4.037 0.003877 **
Signif. codes: ‘***’ 0.001; ‘**’ 0.01; ‘*’ 0.05; ‘ ’ 0.1
Results Tukey HSD test after ANOVA:
temperature:
diff lwr upr p adj
80-60 -1794.019 -2196.986 -1391.051 0
direction of rotation:
diff lwr upr p adj
for-back 746.4691 343.5015 1149.437 0.0005145
conching time:
diff lwr upr p adj
2-1 -425.58333 -1317.8131 466.64639 0.7174953
3-1 -1071.66667 -1963.8964 -179.43695 0.0102245
4-1 -1285.83333 -2178.0631 -393.60361 0.0011978
5-1 -1226.00000 -2118.2297 -333.77028 0.0022288
6-1 -1736.66667 -2628.8964 -844.43695 0.0000079
3-2 -646.08333 -1538.3131 246.14639 0.2804782
4-2 -860.25000 -1752.4797 31.97972 0.0646586
5-2 -800.41667 -1692.6464 91.81305 0.1020815
6-2 -1311.08333 -2203.3131 -418.85361 0.0009177
4-3 -214.16667 -1106.3964 678.06305 0.9795313
5-3 -154.33333 -1046.5631 737.89639 0.9954069
6-3 -665.00000 -1557.2297 227.22972 0.2513519
5-4 59.83333 -832.3964 952.06305 0.9999539
6-4 -450.83333 -1343.0631 441.39639 0.6661198
6-5 -510.66667 -1402.8964 381.56305 0.5393679
presence of pre-charge:
diff lwr upr p adj
yes-no 750.7407 347.7732 1153.708 0.0004819
influence conching time:	time	1	2	3	4	5	6
	1			*	**	**	***
	2						***
	3	*
	4	**
	5	**
	6	***	***
interactions:
Interaction of conching temperature and conching time:	temperature:time	60°C/1	80°C/1	60°C/2	80°C/2	60°C/3	80°C/3	60°C/4	80°C/4	60°C/5	80°C/5	60°C/6	80°C/6
	60°C/1				***		***		***		***	**	***
	80°C/1								**		*		*
	60°C/2				***		***		***		***	**	***
	80°C/2	***		***
	60°C/3						*		***		**		**
	80°C/3	***		***		*		*		*
	60°C/4						*		***		**		**
	80°C/4	***	**	***		***		***		***		*
	60°C/5						*		***		*		**
	80°C/5	***	*	***		**		**		*
	60°C/6	**		**					*
	80°C/6	***	*	***		**		**		**
Interaction conching direction and conching time:	direction:time	back/1	for/1	back/2	for/2	back/3	for/3	back/4	for/4	back/5	for/5	back/6	for/6
	back/1							**				**	*
	for/1							**				**	**
	back/2
	for/2							**				**	**
	back/3
	for/3
	back/4	**	**		**
	for/4
	back/5
	for/5
	back/6	**	**		**
	for/6	*	**		**
Interaction presence of pre-charge and conching time:	pre-charge:time	no/1	no/2	no/3	no/4	no/5	no/6	yes/1	yes/2	yes/3	yes/4	yes/5	yes/6
	no/1							**
	no/2							*
	no/3							*
	no/4							**
	no/5							**
	no/6							***	*
	yes/1	**	*	*	**	**	***			**	***	***	***
	yes/2						*						**
	yes/3							**
	yes/4							***
	yes/5							***
	yes/6							***	**

## Sheet: 2,3,5,6-tetramethylpyrazine
Four factorial ANOVA followed by Tukey HSD test of tetramethylpyrazine concentrations in the fat phase of plastic masses
ANOVA:
Df Sum Sq Mean Sq F value Pr(>F)
temperature 1 288052 288052 4.740 0.0344 *
DoR 1 301615 301615 4.963 0.0306 *
time 5 2574490 514898 8.473 8.34e-06 ***
pre-charge 1 1172478 1172478 19.294 6.16e-05 ***
temperature:time 5 3157895 631579 10.393 8.53e-07 ***
DoR:time 5 813673 162735 2.678 0.0326 *
time:pre-charge 5 244725 48945 0.805 0.5515
Signif. codes: ‘***’ 0.001; ‘**’ 0.01; ‘*’ 0.05; ‘ ’ 0.1
Results Tukey HSD test after ANOVA:
temperature:
diff lwr upr p adj
80-60 -146.0726 -280.972 -11.17318 0.0344164
direction of rotatione:
diff lwr upr p adj
for-back 140.9234 6.023961 275.8228 0.0409706
conching time:
diff lwr upr p adj
2-1 -7.41825 -306.1054 291.26893 0.9999997
3-1 -271.67100 -570.3582 27.01618 0.0940175
4-1 -346.06525 -644.7524 -47.37807 0.0145645
5-1 -397.09483 -695.7820 -98.40765 0.0033399
6-1 -498.86575 -797.5529 -200.17857 0.0001305
3-2 -264.25275 -562.9399 34.43443 0.1106554
4-2 -338.64700 -637.3342 -39.95982 0.0178346
5-2 -389.67658 -688.3638 -90.98940 0.0041696
6-2 -491.44750 -790.1347 -192.76032 0.0001670
4-3 -74.39425 -373.0814 224.29293 0.9759286
5-3 -125.42383 -424.1110 173.26335 0.8118106
6-3 -227.19475 -525.8819 71.49243 0.2315991
5-4 -51.02958 -349.7168 247.65760 0.9956660
6-4 -152.80050 -451.4877 145.88668 0.6544391
6-5 -101.77092 -400.4581 196.91626 0.9119321
presence of pre-charge:
diff lwr upr p adj
yes-no -240.6245 -375.5239 -105.7251 0.0007834
Influence of conching time:	time	1	2	3	4	5	6
	1				*	**	***
	2				*	**	***
	3
	4	*	*
	5	**	**
	6	***	***
interactions:
Interaction conching temperature and conching time:	temperature:time	60°C/1	80°C/1	60°C/2	80°C/2	60°C/3	80°C/3	60°C/4	80°C/4	60°C/5	80°C/5	60°C/6	80°C/6
	60°C/1		*						*				***
	80°C/1	*				**	*	**	***	**	***	**	***
	60°C/2								**		*		***
	80°C/2								**		**		***
	60°C/3		**										***
	80°C/3		*										**
	60°C/4		**										***
	80°C/4	*	***	**	**
	60°C/5		**										***
	80°C/5		***	*	**
	60°C/6		**										***
	80°C/6	***	***	***	***	***	**	***		***		***
Interaction conching direction and conching time:	direction:time	back/1	for/1	back/2	for/2	back/3	for/3	back/4	for/4	back/5	for/5	back/6	for/6
	back/1
	for/1								*	***	*	**	***
	back/2									**		*	*
	for/2									*
	back/3
	for/3
	back/4
	for/4		*
	back/5		***	**	*
	for/5		*
	back/6		**	*
	for/6		***	*
Interaction presence of pre-charge and conching time:	pre-charge:time	no/1	no/2	no/3	no/4	no/5	no/6	yes/1	yes/2	yes/3	yes/4	yes/5	yes/6
	no/1										*	*	**
	no/2												*
	no/3
	no/4
	no/5
	no/6
	yes/1												**
	yes/2										*	*	***
	yes/3
	yes/4	*							*
	yes/5	*							*
	yes/6	**	*					**	***

## Sheet: 2-phenylethanol
Four factorial ANOVA followed by Tukey HSD test of 2-phenylethanol concentrations in the fat phase of plastic masses
ANOVA:
Df Sum Sq Mean Sq F value Pr(>F)
temperature 1 54239 54239 31.080 1.11e-06 ***
DoR 1 19641 19641 11.254 0.00156 **			DoR = direction of rotation
time 5 62142 12428 7.122 4.72e-05 ***
pre-charge 1 81176 81176 46.515 1.39e-08 ***
temperature:time 5 36218 7244 4.151 0.00326 **
DoR:time 5 10331 2066 1.184 0.33098
time:pre-charge 5 8963 1793 1.027 0.41241
Signif. codes: ‘***’ 0.001; ‘**’ 0.01; ‘*’ 0.05; ‘ ’ 0.1
Results Tukey HSD test after ANOVA:
temperature:
diff lwr upr p adj
80-60 -63.38526 -86.24566 -40.52486 1.1e-06
direction of rotation:
diff lwr upr p adj
for-back 35.96131 13.10091 58.8217 0.0027084
conching time:
diff lwr upr p adj
2-1 -19.01375 -69.63004 31.6025417 0.8728354
3-1 -27.52100 -78.13729 23.0952917 0.5937914
4-1 -53.37675 -103.99304 -2.7604583 0.0332725
5-1 -70.50525 -121.12154 -19.8889583 0.0018746
6-1 -83.65592 -134.27221 -33.0396249 0.0001552
3-2 -8.50725 -59.12354 42.1090417 0.9959866
4-2 -34.36300 -84.97929 16.2532917 0.3492956
5-2 -51.49150 -102.10779 -0.8752083 0.0440329
6-2 -64.64217 -115.25846 -14.0258749 0.0053168
4-3 -25.85575 -76.47204 24.7605417 0.6558463
5-3 -42.98425 -93.60054 7.6320417 0.1385051
6-3 -56.13492 -106.75121 -5.5186249 0.0217531
5-4 -17.12850 -67.74479 33.4877917 0.9142423
6-4 -30.27917 -80.89546 20.3371251 0.4907510
6-5 -13.15067 -63.76696 37.4656251 0.9710881
presence of pre-charge:
diff lwr upr p adj
yes-no -63.31426 -86.17466 -40.45386 1.1e-06
Influence of conching time:	time	1	2	3	4	5	6
	1				*	**	***
	2					*	**
	3						*
	4	*
	5	**	*
	6	***	**	*
interactions:
Interaction conching temperature and conching time:	temperature:time	60°C/1	80°C/1	60°C/2	80°C/2	60°C/3	80°C/3	60°C/4	80°C/4	60°C/5	80°C/5	60°C/6	80°C/6
	60°C/1								***		***		***
	80°C/1								**		**		***
	60°C/2								**		**		***
	80°C/2										*		**
	60°C/3								**		**		***
	80°C/3
	60°C/4								*		**		***
	80°C/4	***	**	**		**		*
	60°C/5										*		**
	80°C/5	***	**	**	*	**		**		*
	60°C/6												**
	80°C/6	***	***	***	**	***		***		**		**
Interaction conching direction and conching time:	direction:time	back/1	for/1	back/2	for/2	back/3	for/3	back/4	for/4	back/5	for/5	back/6	for/6
	back/1
	for/1							*		**	*	***	**
	back/2
	for/2											*
	back/3
	for/3
	back/4		*
	for/4
	back/5		**
	for/5		*
	back/6		***		*
	for/6		**
Interaction presence of pre-charge and conching time:	pre-charge:time	no/1	no/2	no/3	no/4	no/5	no/6	yes/1	yes/2	yes/3	yes/4	yes/5	yes/6
	no/1										**	***	***
	no/2											*	**
	no/3												*
	no/4												*
	no/5
	no/6
	yes/1											*	**
	yes/2												**
	yes/3												*
	yes/4	**
	yes/5	***	*					*
	yes/6	***	**	*	*			**	**	*

## Sheet: benzaldehyde
Four factorial ANOVA followed by Tukey HSD test of benzaldehyde concentrations in the fat phase of plastic masses
ANOVA:
Df Sum Sq Mean Sq F value Pr(>F)
temperature 1 8327 8327 23.741 1.24e-05 ***			DoR = direction of rotation
DoR 1 3293 3293 9.390 0.00357 **
time 5 29663 5933 16.914 1.30e-09 ***
pre-charge 1 2894 2894 8.252 0.00604 **
temperature:time 5 1474 295 0.840 0.52790
DoR:time 5 1638 328 0.934 0.46742
time:pre-charge 5 4908 982 2.798 0.02689 *
Signif. codes: ‘***’ 0.001; ‘**’ 0.01; ‘*’ 0.05; ‘ ’ 0.1
Results Tukey HSD test after ANOVA:
temperature:
diff lwr upr p adj
80-60 -24.83598 -35.08459 -14.58737 1.24e-05
direction of rotation:
diff lwr upr p adj
for-back 14.7259 4.477288 24.97451 0.0057834
conching time:
diff lwr upr p adj
2-1 -33.216833 -55.90877 -10.5248918 0.0009678
3-1 -42.068750 -64.76069 -19.3768085 0.0000204
4-1 -48.712167 -71.40411 -26.0202252 0.0000010
5-1 -56.423750 -79.11569 -33.7318085 0.0000000
6-1 -61.837250 -84.52919 -39.1453085 0.0000000
3-2 -8.851917 -31.54386 13.8400248 0.8542709
4-2 -15.495333 -38.18727 7.1966082 0.3429187
5-2 -23.206917 -45.89886 -0.5149752 0.0423018
6-2 -28.620417 -51.31236 -5.9284752 0.0061063
4-3 -6.643417 -29.33536 16.0485248 0.9520816
5-3 -14.355000 -37.04694 8.3369415 0.4280605
6-3 -19.768500 -42.46044 2.9234415 0.1206957
5-4 -7.711583 -30.40352 14.9803582 0.9128190
6-4 -13.125083 -35.81702 9.5668582 0.5279126
6-5 -5.413500 -28.10544 17.2784415 0.9800788
presence of pre-charge:
diff lwr upr p adj
yes-no -11.95544 -22.20406 -1.706832 0.0231824
Influence conching time:	time	1	2	3	4	5	6
	1		***	***	***	***	***
	2	***				*	**
	3	***
	4	***
	5	***	*
	6	***	**
interactions:
Interaction conching temperature and conching time:	temperature:time	60°C/1	80°C/1	60°C/2	80°C/2	60°C/3	80°C/3	60°C/4	80°C/4	60°C/5	80°C/5	60°C/6	80°C/6
	60°C/1			*		**	***	***	***	***	***	***	***
	80°C/1						*		**		**	*	***
	60°C/2	*									*		**
	80°C/2
	60°C/3	**											**
	80°C/3	***	*
	60°C/4	***											*
	80°C/4	***	**
	60°C/5	***
	80°C/5	***	**	*
	60°C/6	***	*
	80°C/6	***	***	**		**		*
Interaction conching direction and conching time:	direction:time	back/1	for/1	back/2	for/2	back/3	for/3	back/4	for/4	back/5	for/5	back/6	for/6
	back/1
	for/1			*	**	**	***	***	***	***	***	***	***
	back/2		*
	for/2		**									*
	back/3		**
	for/3		***
	back/4		***
	for/4		***
	back/5		***
	for/5		***
	back/6		***		*
	for/6		***
Interaction presence of pre-charge and conching time:	pre-charge:time	no/1	no/2	no/3	no/4	no/5	no/6	yes/1	yes/2	yes/3	yes/4	yes/5	yes/6
	no/1		**	***	***	***	***	*	***	***	***	***	***
	no/2	**
	no/3	***
	no/4	***
	no/5	***
	no/6	***
	yes/1	*								*	**	***	***
	yes/2	***											*
	yes/3	***						*
	yes/4	***						**
	yes/5	***						***
	yes/6	***						***	*

## Sheet: 2-phenylethyl acetate
Four factorial ANOVA followed by Tukey HSD test of 2-phenylethyl acetate concentrations in the fat phase of plastic masses
ANOVA:
Df Sum Sq Mean Sq F value Pr(>F)
temperature 1 3253 3253 1.805 0.1854
DoR 1 7878 7878 4.371 0.0419 *			DoR = direction of rotation
time 5 29973 5995 3.326 0.0117 *
Pre.Charge 1 4054 4054 2.249 0.1402
temperature:time 5 3218 644 0.357 0.8752
DoR:time 5 30510 6102 3.386 0.0106 *
time:Pre.Charge 5 1441 288 0.160 0.9759
Signif. codes: ‘***’ 0.001; ‘**’ 0.01; ‘*’ 0.05; ‘ ’ 0.1
Results Tukey HSD test after ANOVA:
temperature:
diff lwr upr p adj
80-60 -15.52357 -38.75501 7.707865 0.1854164
direction of rotation:
diff lwr upr p adj
for-back -22.77472 -46.00616 0.4567233 0.0544921
conching time:
diff lwr upr p adj
2-1 8.098167 -43.33967 59.536003 0.9970524
3-1 -21.189750 -72.62759 30.248086 0.8236739
4-1 -29.336333 -80.77417 22.101503 0.5432027
5-1 -40.380250 -91.81809 11.057586 0.2024140
6-1 -48.750417 -100.18825 2.687419 0.0725178
3-2 -29.287917 -80.72575 22.149919 0.5449881
4-2 -37.434500 -88.87234 14.003336 0.2753315
5-2 -48.478417 -99.91625 2.959419 0.0752190
6-2 -56.848583 -108.28642 -5.410747 0.0224267
4-3 -8.146583 -59.58442 43.291253 0.9969680
5-3 -19.190500 -70.62834 32.247336 0.8759865
6-3 -27.560667 -78.99850 23.877169 0.6088175
5-4 -11.043917 -62.48175 40.393919 0.9875631
6-4 -19.414083 -70.85192 32.023753 0.8706178
6-5 -8.370167 -59.80800 43.067669 0.9965539
presence of pre-charge:
diff lwr upr p adj
yes-no 14.14874 -9.082699 37.38018 0.2267226
Influence conching time:	time	1	2	3	4	5	6
	1
	2						*
	3
	4
	5
	6		*
interactions:
Interaction conching temperature and conching time:	temperature:time	60°C/1	80°C/1	60°C/2	80°C/2	60°C/3	80°C/3	60°C/4	80°C/4	60°C/5	80°C/5	60°C/6	80°C/6
	60°C/1
	80°C/1
	60°C/2
	80°C/2
	60°C/3
	80°C/3
	60°C/4
	80°C/4
	60°C/5
	80°C/5
	60°C/6
	80°C/6
Interaction conching direction and conching time:	direction:time	back/1	for/1	back/2	for/2	back/3	for/3	back/4	for/4	back/5	for/5	back/6	for/6
	back/1								*	*	*	*	**
	for/1
	back/2										*	*	*
	for/2
	back/3
	for/3
	back/4
	for/4	*
	back/5	*
	for/5	*		*
	back/6	*		*
	for/6	**		*
Interaction presence of pre-charge and conching time:	pre-charge:time	no/1	no/2	no/3	no/4	no/5	no/6	yes/1	yes/2	yes/3	yes/4	yes/5	yes/6
	no/1
	no/2
	no/3
	no/4
	no/5
	no/6
	yes/1
	yes/2
	yes/3
	yes/4
	yes/5
	yes/6

## Sheet: linalool
Four factorial ANOVA followed by Tukey HSD test of linalool concentrations in the fat phase of plastic masses
ANOVA:
Df Sum Sq Mean Sq F value Pr(>F)
temperature 1 9205 9205 54.749 1.80e-09 ***
DoR 1 2823 2823 16.791 0.00016 ***			DoR = direction of rotation
time 5 15220 3044 18.104 4.68e-10 ***
pre-charge 1 25334 25334 150.674 < 2e-16 ***
temperature:time 5 13935 2787 16.576 1.75e-09 ***
DoR:time 5 1340 268 1.594 0.17992
time:pre-charge 5 289 58 0.343 0.88394
Signif. codes: ‘***’ 0.001; ‘**’ 0.01; ‘*’ 0.05; ‘ ’ 0.1
Results Tukey HSD test after ANOVA:
temperature:
diff lwr upr p adj
80-60 -26.11291 -33.2087 -19.01712 0
direction of rotation:
diff lwr upr p adj
for-back 13.63432 6.538532 20.73011 0.0003349
conching time:
diff lwr upr p adj
2-1 -9.585000 -25.29612 6.126124 0.4688074
3-1 -7.260250 -22.97137 8.450874 0.7434712
4-1 -26.498750 -42.20987 -10.787626 0.0001109
5-1 -32.121917 -47.83304 -16.410792 0.0000029
6-1 -40.282500 -55.99362 -24.571376 0.0000000
3-2 2.324750 -13.38637 18.035874 0.9978050
4-2 -16.913750 -32.62487 -1.202626 0.0280830
5-2 -22.536917 -38.24804 -6.825792 0.0012752
6-2 -30.697500 -46.40862 -14.986376 0.0000073
4-3 -19.238500 -34.94962 -3.527376 0.0083828
5-3 -24.861667 -40.57279 -9.150542 0.0003099
6-3 -33.022250 -48.73337 -17.311126 0.0000016
5-4 -5.623167 -21.33429 10.087958 0.8937315
6-4 -13.783750 -29.49487 1.927374 0.1160454
6-5 -8.160583 -23.87171 7.550541 0.6397658
presence of pre-charge:
diff lwr upr p adj
yes-no -35.37044 -42.46623 -28.27466 0
Influence conching time:	time	1	2	3	4	5	6
	1				***	***	***
	2				*	**	***
	3				**	***	***
	4	***	*	**
	5	***	**	***
	6	***	***	***
interactions:
Interaction conching temperature and conching time:	temperature:time	60°C/1	80°C/1	60°C/2	80°C/2	60°C/3	80°C/3	60°C/4	80°C/4	60°C/5	80°C/5	60°C/6	80°C/6
	60°C/1								***		***		***
	80°C/1			*			***	**	***	**	***	***	***
	60°C/2		*						***		***		***
	80°C/2								***		***		***
	60°C/3						*		***	*	***	**	***
	80°C/3		***			*							***
	60°C/4		**						***		***		***
	80°C/4	***	***	***	***	***		***		**		**
	60°C/5		**			*			**		***		***
	80°C/5	***	***	***	***	***		***		***		***
	60°C/6		***			**			**		***		***
	80°C/6	***	***	***	***	***	***	***		***		***
Interaction conching direction and conching time:	direction:time	back/1	for/1	back/2	for/2	back/3	for/3	back/4	for/4	back/5	for/5	back/6	for/6
	back/1
	for/1			*				**	***	***	***	***	***
	back/2		*
	for/2							*		**	**	***	***
	back/3									*		**	*
	for/3									*		***	**
	back/4		**		*
	for/4		***
	back/5		***		**	*	*
	for/5		***		**
	back/6		***		***	**	***
	for/6		***		***	*	**
Interaction presence of pre-charge and conching time:	pre-charge:time	no/1	no/2	no/3	no/4	no/5	no/6	yes/1	yes/2	yes/3	yes/4	yes/5	yes/6
	no/1					*	**	**	***	***	***	***	***
	no/2								*	*	***	***	***
	no/3						*	*	**	**	***	***	***
	no/4										**	**	***
	no/5	*										*	***
	no/6	**		*									*
	yes/1	**		*							**	***	***
	yes/2	***	*	**								*	***
	yes/3	***	*	**								*	***
	yes/4	***	***	***	**			**
	yes/5	***	***	***	**	*		***	*	*
	yes/6	***	***	***	***	***	*	***	***	***
